# Supplementary material for: Amplified Fragments of an Autosome-Borne Gene Constitute a Significant Component of the W Sex Chromosome of Eremias velox (Reptilia, Lacertidae)
Source: Genes (Basel). 2021 May 20;12(5):779. doi: 10.3390/genes12050779 (PMC8160951; doi:10.3390/genes12050779)
Supplement: Supplementary file 1 [file genes-12-00779-s001.zip]

Archive with 1 entries (1 files):
- genes-1189475-supplementary.xlsx
