# Supplementary material for: Amplified Fragments of an Autosome-Borne Gene Constitute a Significant Component of the W Sex Chromosome of Eremias velox (Reptilia, Lacertidae)
Source: Genes (Basel). 2021 May 20;12(5):779. doi: 10.3390/genes12050779 (PMC8160951; doi:10.3390/genes12050779)
Supplement: Supplementary file 1 [file genes-12-00779-s001.zip › genes-1189475-supplementary.xlsx]

## Sheet: EVE12_PM
Supplementary table 1. The DOP-SEQ analysis of the sequences of the microdissected W chromosome probe of Eremias velox, aligned to the reference genome of Podarcis muralis.
The amplified segment of ATF7IP2 is highlighted in bold. The number of reads and mean coverage are highlighted with gradient staining, showing that they are the highest in this region.
Scaffold	Chromosome	Segment start	Segment end	pd_mean	No. reads	Mean coverage	Covered bp	Segment length	Chromosome length
CM014743.1	1	0	140209921	69742.9	9384	10.9371	25911	140209921	140209921
CM014744.1	2	0	128038163	75631	6894	9.68258	22983	128038163	128038163
CM014745.1	3	0	124954059	75127.7	5707	7.86088	22104	124954059	124954059
CM014746.1	4	50178724	65906694	16002.9	4752	16.5	35848	15727970	107526675
CM014746.1	4	0	50178723	56819.8	4081	12.3293	15479	50178723	107526675
CM014746.1	4	65906695	107526675	77250.3	1829	7.17255	11547	41619980	107526675
CM014747.1	5	0	536265	1020	44	11	326	536265	100393251
CM014747.1	5	48005157	48006526	49.5907	36	2.76923	488	1369	100393251
CM014747.1	5	48006527	100393251	76260.6	10104	35.2056	8733	52386724	100393251
CM014747.1	5	536266	48005156	87076.3	1799	6.8403	7675	47468890	100393251
CM014748.1	6	0	99678440	71400.3	4153	7.77715	16551	99678440	99678440
CM014749.1	7	0	92398148	71105	5258	9.7551	17362	92398148	92398148
CM014750.1	8	0	90342841	69855.4	3171	6.13346	15209	90342841	90342841
CM014751.1	9	53350296	79135106	63620.9	864	5.95862	4294	25784810	79135106
CM014751.1	9	51472952	51473646	85.0942	38	7.6	215	694	79135106
CM014751.1	9	0	51472951	71862.1	3768	12.6869	10703	51472951	79135106
CM014751.1	9	53350038	53350295	20.7778	20	5	167	257	79135106
CM014751.1	9	51473647	53350037	75491.8	55	4.58333	333	1876390	79135106
CM014752.1	10	0	76280819	64061.9	8505	19.642	17445	76280819	76280819
CM014753.1	11	0	65231656	74989.4	3909	11.2651	11845	65231656	65231656
CM014754.1	12	0	60949594	56156.5	3932	10.892	11699	60949594	60949594
CM014755.1	13	0	56546671	46344.7	4583	10.9904	26895	56546671	56546671
CM014756.1	14	46387901	46405114	86.457	108018	3375.56	6170	17213	54988359
CM014756.1	14	0	46387900	49294.7	2182	5.8973	27659	46387900	54988359
CM014756.1	14	46405115	54988359	57902.9	189	3.15	4416	8583244	54988359
CM014761.1	Z	0	50871175	54563.2	4361	12.1816	20730	50871175	50871175
CM014757.1	15	0	46441056	65705.2	2242	8.3037	10181	46441056	46441056
CM014758.1	16	0	43659005	85035.4	2052	9.58879	7661	43659005	43659005
CM014759.1	17	0	42925489	71878.7	1773	7.14919	8092	42925489	42925489
CM014760.1	18	0	14237138	58277.4	1152	11.52	3603	14237138	14237138
